# Supplementary material for: CCT8 promotes cell migration and tumor metastasis in lung adenocarcinomas
Source: J Cancer. 2023 Oct 2;14(17):3238–47. doi: 10.7150/jca.87983 (PMC10622983; doi:10.7150/jca.87983)
Supplement: Supplementary file 1 — Supplementary tables. [file jcav14p3238s1.xlsx]

## Sheet: Sheet1 (2)
Supplemental Table 1 The interation proteion with CCT8
NO.	Interactor	Organism/Chemical Type	Description
1	CCT2	H. sapiens	chaperonin containing TCP1, subunit 2 (beta)
2	CCT3	H. sapiens	chaperonin containing TCP1, subunit 3 (gamma)
3	CCT5	H. sapiens	chaperonin containing TCP1, subunit 5 (epsilon)
4	CCT6A	H. sapiens	chaperonin containing TCP1, subunit 6A (zeta 1)
5	CCT7	H. sapiens	chaperonin containing TCP1, subunit 7 (eta)
6	TCP1	H. sapiens	t-complex 1
7	CCT4	H. sapiens	chaperonin containing TCP1, subunit 4 (delta)
8	HDAC1	H. sapiens	histone deacetylase 1
9	PPP2R2C	H. sapiens	protein phosphatase 2, regulatory subunit B, gamma
10	FBXW4	H. sapiens	F-box and WD repeat domain containing 4
11	ILK	H. sapiens	integrin-linked kinase
12	PPP2CA	H. sapiens	protein phosphatase 2, catalytic subunit, alpha isozyme
13	PPP2CB	H. sapiens	protein phosphatase 2, catalytic subunit, beta isozyme
14	CDC20	H. sapiens	cell division cycle 20
15	CDK5	H. sapiens	cyclin-dependent kinase 5
16	DCAF7	H. sapiens	DDB1 and CUL4 associated factor 7
17	NSP12	SARS-CoV-2	RNA-directed RNA polymerase; Non-structural protein 12
18	PARK2	H. sapiens	parkin RBR E3 ubiquitin protein ligase
19	PDCL3	H. sapiens	phosducin-like 3
20	POC1A	H. sapiens	POC1 centriolar protein A
21	PPP4C	H. sapiens	protein phosphatase 4, catalytic subunit
22	RAF1	H. sapiens	Raf-1 proto-oncogene, serine/threonine kinase
23	STRN	H. sapiens	striatin, calmodulin binding protein
24	STRN3	H. sapiens	striatin, calmodulin binding protein 3
25	TRIM28	H. sapiens	tripartite motif containing 28
26	TUBB	H. sapiens	tubulin, beta class I
27	TUBG1	H. sapiens	tubulin, gamma 1
28	ACE2	H. sapiens	angiotensin I converting enzyme 2
29	ACTB	H. sapiens	actin, beta
30	ACTBL2	H. sapiens	actin, beta-like 2
31	ACTR2	H. sapiens	ARP2 actin-related protein 2 homolog (yeast)
32	ASXL1	H. sapiens	additional sex combs like transcriptional regulator 1
33	BUB3	H. sapiens	BUB3 mitotic checkpoint protein
34	CAPZB	H. sapiens	capping protein (actin filament) muscle Z-line, beta
35	CCNF	H. sapiens	cyclin F
36	CDK9	H. sapiens	cyclin-dependent kinase 9
37	CUL3	H. sapiens	cullin 3
38	DAZ2	H. sapiens	deleted in azoospermia 2
39	DYNC1I2	H. sapiens	dynein, cytoplasmic 1, intermediate chain 2
40	ERCC8	H. sapiens	excision repair cross-complementation group 8
41	IGBP1	H. sapiens	immunoglobulin (CD79A) binding protein 1
42	JAK3	H. sapiens	Janus kinase 3
43	KARS	H. sapiens	lysyl-tRNA synthetase
44	KDM4B	H. sapiens	lysine (K)-specific demethylase 4B
45	KLHDC8A	H. sapiens	kelch domain containing 8A
46	KLHL33	H. sapiens	kelch-like family member 33
47	LARS	H. sapiens	leucyl-tRNA synthetase
48	MEPCE	H. sapiens	methylphosphate capping enzyme
49	MSTO1	H. sapiens	misato 1, mitochondrial distribution and morphology regulator
50	MYC	H. sapiens	v-myc avian myelocytomatosis viral oncogene homolog
51	MYH7B	H. sapiens	myosin, heavy chain 7B, cardiac muscle, beta
52	NEDD1	H. sapiens	neural precursor cell expressed, developmentally down-regulated 1
53	NUP43	H. sapiens	nucleoporin 43kDa
54	PDK3	H. sapiens	pyruvate dehydrogenase kinase, isozyme 3
55	PEX7	H. sapiens	peroxisomal biogenesis factor 7
56	PFDN2	H. sapiens	prefoldin subunit 2
57	PFDN5	H. sapiens	prefoldin subunit 5
58	PPP1CB	H. sapiens	protein phosphatase 1, catalytic subunit, beta isozyme
59	PSMC2	H. sapiens	proteasome (prosome, macropain) 26S subunit, ATPase, 2
60	PSMD14	H. sapiens	proteasome (prosome, macropain) 26S subunit, non-ATPase, 14
61	PTK6	H. sapiens	protein tyrosine kinase 6
62	RUFY1	H. sapiens	RUN and FYVE domain containing 1
63	STAU1	H. sapiens	staufen double-stranded RNA binding protein 1
64	TFCP2	H. sapiens	transcription factor CP2
65	TLE2	H. sapiens	transducin-like enhancer of split 2
66	TP53	H. sapiens	tumor protein p53
67	TSSK6	H. sapiens	testis-specific serine kinase 6
68	TUBA1A	H. sapiens	tubulin, alpha 1a
69	TUBA1B	H. sapiens	tubulin, alpha 1b
70	TUBA4A	H. sapiens	tubulin, alpha 4a
71	VCP	H. sapiens	valosin containing protein
72	VHL	H. sapiens	von Hippel-Lindau tumor suppressor, E3 ubiquitin protein ligase
73	WDR5	H. sapiens	WD repeat domain 5
74	WDR83	H. sapiens	WD repeat domain 83
75	WRAP53	H. sapiens	WD repeat containing, antisense to TP53
76	YAP1	H. sapiens	Yes-associated protein 1
77	AAR2	H. sapiens	AAR2 splicing factor homolog (S. cerevisiae)
78	ABHD17A	H. sapiens	abhydrolase domain containing 17A
79	ACLY	H. sapiens	ATP citrate lyase
80	ACTB	M. musculus	actin, beta
81	ACTC1	H. sapiens	actin, alpha, cardiac muscle 1
82	ACTG1	H. sapiens	actin, gamma 1
83	ACTL6A	H. sapiens	actin-like 6A
84	ACTR1A	H. sapiens	ARP1 actin-related protein 1 homolog A, centractin alpha (yeast)
85	ACTR1B	H. sapiens	ARP1 actin-related protein 1 homolog B, centractin beta (yeast)
86	ACTR1B	M. musculus	ARP1 actin-related protein 1B, centractin beta
87	ACTR3	H. sapiens	ARP3 actin-related protein 3 homolog (yeast)
88	ACTR3B	H. sapiens	ARP3 actin-related protein 3 homolog B (yeast)
89	ACTRT1	H. sapiens	actin-related protein T1
90	ACTRT2	H. sapiens	actin-related protein T2
91	ADSS	H. sapiens	adenylosuccinate synthase
92	AGBL4	H. sapiens	ATP/GTP binding protein-like 4
93	AGR2	H. sapiens	anterior gradient 2
94	AHCY	H. sapiens	adenosylhomocysteinase
95	AHSA1	H. sapiens	AHA1, activator of heat shock 90kDa protein ATPase homolog 1 (yeast)
96	AIFM1	H. sapiens	apoptosis-inducing factor, mitochondrion-associated, 1
97	AIMP1	H. sapiens	aminoacyl tRNA synthetase complex-interacting multifunctional protein 1
98	AIMP2	H. sapiens	aminoacyl tRNA synthetase complex-interacting multifunctional protein 2
99	AKT1	H. sapiens	v-akt murine thymoma viral oncogene homolog 1
100	ALKBH3	H. sapiens	alkB, alkylation repair homolog 3 (E. coli)
101	AMBRA1	H. sapiens	autophagy/beclin-1 regulator 1
102	ANKRD55	H. sapiens	ankyrin repeat domain 55
103	ANLN	H. sapiens	anillin, actin binding protein
104	APC2	D. melanogaster	Adenomatous polyposis coli tumor suppressor homolog 2
105	APOBEC3B	H. sapiens	apolipoprotein B mRNA editing enzyme, catalytic polypeptide-like 3B
106	APP	H. sapiens	amyloid beta (A4) precursor protein
107	ARAF	H. sapiens	A-Raf proto-oncogene, serine/threonine kinase
108	ARFRP1	H. sapiens	ADP-ribosylation factor related protein 1
109	ARHGAP24	H. sapiens	Rho GTPase activating protein 24
110	ARL11	H. sapiens	ADP-ribosylation factor-like 11
111	ARL14	H. sapiens	ADP-ribosylation factor-like 14
112	ARL16	H. sapiens	ADP-ribosylation factor-like 16
113	ARL4C	H. sapiens	ADP-ribosylation factor-like 4C
114	ARL5A	H. sapiens	ADP-ribosylation factor-like 5A
115	ARL5B	H. sapiens	ADP-ribosylation factor-like 5B
116	ARL6	H. sapiens	ADP-ribosylation factor-like 6
117	ARMC6	H. sapiens	armadillo repeat containing 6
118	ASB13	H. sapiens	ankyrin repeat and SOCS box containing 13
119	ASXL2	H. sapiens	additional sex combs like transcriptional regulator 2
120	ASXL3	H. sapiens	additional sex combs like transcriptional regulator 3
121	ATG16L1	H. sapiens	autophagy related 16-like 1 (S. cerevisiae)
122	ATP1A1	H. sapiens	ATPase, Na+/K+ transporting, alpha 1 polypeptide
123	ATP6V1B1	H. sapiens	ATPase, H+ transporting, lysosomal 56/58kDa, V1 subunit B1
124	ATP6V1B2	H. sapiens	ATPase, H+ transporting, lysosomal 56/58kDa, V1 subunit B2
125	ATXN3	H. sapiens	ataxin 3
126	AURKB	H. sapiens	aurora kinase B
127	B4GALT2	H. sapiens	UDP-Gal:betaGlcNAc beta 1,4- galactosyltransferase, polypeptide 2
128	B9D1	H. sapiens	B9 protein domain 1
129	BAG1	H. sapiens	BCL2-associated athanogene
130	BAG5	H. sapiens	BCL2-associated athanogene 5
131	BAP1	H. sapiens	BRCA1 associated protein-1 (ubiquitin carboxy-terminal hydrolase)
132	BIRC3	H. sapiens	baculoviral IAP repeat containing 3
133	BLK	H. sapiens	BLK proto-oncogene, Src family tyrosine kinase
134	BMI1	H. sapiens	BMI1 proto-oncogene, polycomb ring finger
135	BMX	H. sapiens	BMX non-receptor tyrosine kinase
136	BRCA1	H. sapiens	breast cancer 1, early onset
137	BRD4	H. sapiens	bromodomain containing 4
138	BRD7	H. sapiens	bromodomain containing 7
139	BTRC	H. sapiens	beta-transducin repeat containing E3 ubiquitin protein ligase
140	BYSL	H. sapiens	bystin-like
141	C11ORF54	H. sapiens	chromosome 11 open reading frame 54
142	C16ORF72	H. sapiens	chromosome 16 open reading frame 72
143	C17ORF96	H. sapiens	chromosome 17 open reading frame 96
144	C1ORF127	H. sapiens	chromosome 1 open reading frame 127
145	C20ORF195	H. sapiens	chromosome 20 open reading frame 195
146	C4ORF26	H. sapiens	chromosome 4 open reading frame 26
147	CAD	H. sapiens	carbamoyl-phosphate synthetase 2, aspartate transcarbamylase, and dihydroorotase
148	CAMKMT	H. sapiens	calmodulin-lysine N-methyltransferase
149	CAPZA1	H. sapiens	capping protein (actin filament) muscle Z-line, alpha 1
150	CARM1	H. sapiens	coactivator-associated arginine methyltransferase 1
151	CBL	H. sapiens	Cbl proto-oncogene, E3 ubiquitin protein ligase
152	CCDC8	H. sapiens	coiled-coil domain containing 8
153	CCND1	H. sapiens	cyclin D1
154	CCT2	M. musculus	chaperonin containing Tcp1, subunit 2 (beta)
155	CCT3	M. musculus	chaperonin containing Tcp1, subunit 3 (gamma)
156	CCT4	M. musculus	chaperonin containing Tcp1, subunit 4 (delta)
157	CCT6B	H. sapiens	chaperonin containing TCP1, subunit 6B (zeta 2)
158	CCT7	M. musculus	chaperonin containing Tcp1, subunit 7 (eta)
159	CDC20	M. musculus	cell division cycle 20
160	CDC34	H. sapiens	cell division cycle 34
161	CDC5L	H. sapiens	cell division cycle 5-like
162	CDC73	H. sapiens	cell division cycle 73
163	CDH1	H. sapiens	cadherin 1, type 1, E-cadherin (epithelial)
164	CDK1	M. musculus	cyclin-dependent kinase 1
165	CDK18	H. sapiens	cyclin-dependent kinase 18
166	CDK2	H. sapiens	cyclin-dependent kinase 2
167	CELA1	H. sapiens	chymotrypsin-like elastase family, member 1
168	CELA2B	H. sapiens	chymotrypsin-like elastase family, member 2B
169	CERCAM	H. sapiens	cerebral endothelial cell adhesion molecule
170	CFAP52	H. sapiens	cilia and flagella associated protein 52
171	CFTR	H. sapiens	cystic fibrosis transmembrane conductance regulator (ATP-binding cassette sub-family C, member 7)
172	CIAO1	H. sapiens	cytosolic iron-sulfur assembly component 1
173	CIC	H. sapiens	capicua transcriptional repressor
174	CIT	H. sapiens	citron rho-interacting serine/threonine kinase
175	COLGALT1	H. sapiens	collagen beta(1-O)galactosyltransferase 1
176	COPE	H. sapiens	coatomer protein complex, subunit epsilon
177	COPS5	H. sapiens	COP9 signalosome subunit 5
178	CPZ	H. sapiens	carboxypeptidase Z
179	CRBN	H. sapiens	cereblon
180	CRY1	H. sapiens	cryptochrome circadian clock 1
181	CRY2	H. sapiens	cryptochrome circadian clock 2
182	CSDE1	H. sapiens	cold shock domain containing E1, RNA-binding
183	CSNK2A1	H. sapiens	casein kinase 2, alpha 1 polypeptide
184	CTNNA1	H. sapiens	catenin (cadherin-associated protein), alpha 1, 102kDa
185	CTTNBP2	H. sapiens	cortactin binding protein 2
186	CUL1	H. sapiens	cullin 1
187	CUL2	H. sapiens	cullin 2
188	CUL7	H. sapiens	cullin 7
189	CYLD	H. sapiens	cylindromatosis (turban tumor syndrome)
190	DCAF12L2	H. sapiens	DDB1 and CUL4 associated factor 12-like 2
191	DCAF15	H. sapiens	DDB1 and CUL4 associated factor 15
192	DCAF4	H. sapiens	DDB1 and CUL4 associated factor 4
193	DCAF4L1	H. sapiens	DDB1 and CUL4 associated factor 4-like 1
194	DCAF4L2	H. sapiens	DDB1 and CUL4 associated factor 4-like 2
195	DCAF5	H. sapiens	DDB1 and CUL4 associated factor 5
196	DCAF8	H. sapiens	DDB1 and CUL4 associated factor 8
197	DDB2	H. sapiens	damage-specific DNA binding protein 2, 48kDa
198	DDI2	H. sapiens	DNA-damage inducible 1 homolog 2 (S. cerevisiae)
199	DDRGK1	H. sapiens	DDRGK domain containing 1
200	DDX39B	H. sapiens	DEAD (Asp-Glu-Ala-Asp) box polypeptide 39B
201	DDX5	H. sapiens	DEAD (Asp-Glu-Ala-Asp) box helicase 5
202	DDX58	H. sapiens	DEAD (Asp-Glu-Ala-Asp) box polypeptide 58
203	DLD	H. sapiens	dihydrolipoamide dehydrogenase
204	DNAI2	H. sapiens	dynein, axonemal, intermediate chain 2
205	DNAJB11	H. sapiens	DnaJ (Hsp40) homolog, subfamily B, member 11
206	DNM1L	H. sapiens	dynamin 1-like
207	DPYSL2	H. sapiens	dihydropyrimidinase-like 2
208	DTL	M. musculus	denticleless homolog (Drosophila)
209	DUSP19	H. sapiens	dual specificity phosphatase 19
210	DUSP21	H. sapiens	dual specificity phosphatase 21
211	DUSP6	H. sapiens	dual specificity phosphatase 6
212	DUX4	H. sapiens	double homeobox 4
213	DYNC1I1	H. sapiens	dynein, cytoplasmic 1, intermediate chain 1
214	EFTUD2	H. sapiens	elongation factor Tu GTP binding domain containing 2
215	EGLN3	H. sapiens	egl-9 family hypoxia-inducible factor 3
216	EHD2	H. sapiens	EH-domain containing 2
217	EIF3I	M. musculus	eukaryotic translation initiation factor 3, subunit I
218	EIF4B	H. sapiens	eukaryotic translation initiation factor 4B
219	EIF6	H. sapiens	eukaryotic translation initiation factor 6
220	EPRS	H. sapiens	glutamyl-prolyl-tRNA synthetase
221	ESR1	H. sapiens	estrogen receptor 1
222	ESR2	H. sapiens	estrogen receptor 2 (ER beta)
223	FAF1	H. sapiens	Fas (TNFRSF6) associated factor 1
224	FAM188B	H. sapiens	family with sequence similarity 188, member B
225	FAM83F	H. sapiens	family with sequence similarity 83, member F
226	FAM86B2	H. sapiens	family with sequence similarity 86, member B2
227	FASN	H. sapiens	fatty acid synthase
228	FAXC	H. sapiens	failed axon connections homolog (Drosophila)
229	FBXO25	H. sapiens	F-box protein 25
230	FBXO42	H. sapiens	F-box protein 42
231	FBXO43	H. sapiens	F-box protein 43
232	FBXO45	H. sapiens	F-box protein 45
233	FBXO6	H. sapiens	F-box protein 6
234	FBXW11	H. sapiens	F-box and WD repeat domain containing 11
235	FBXW5	H. sapiens	F-box and WD repeat domain containing 5
236	FBXW9	H. sapiens	F-box and WD repeat domain containing 9
237	FGD5	H. sapiens	FYVE, RhoGEF and PH domain containing 5
238	FGFR1OP2	H. sapiens	FGFR1 oncogene partner 2
239	FGR	H. sapiens	FGR proto-oncogene, Src family tyrosine kinase
240	FLCN	H. sapiens	folliculin
241	FLNA	H. sapiens	filamin A, alpha
242	FLNB	H. sapiens	filamin B, beta
243	FLNC	H. sapiens	filamin C, gamma
244	FN1	H. sapiens	fibronectin 1
245	FNDC3A	H. sapiens	fibronectin type III domain containing 3A
246	FOLH1B	H. sapiens	folate hydrolase 1B
247	FOLR1	H. sapiens	folate receptor 1 (adult)
248	FOXO1	H. sapiens	forkhead box O1
249	FUK	H. sapiens	fucokinase
250	FUS	H. sapiens	FUS RNA binding protein
251	FYN	H. sapiens	FYN proto-oncogene, Src family tyrosine kinase
252	FZR1	H. sapiens	fizzy/cell division cycle 20 related 1 (Drosophila)
253	GAG	HIV-1	Pr55(Gag)
254	GAN	H. sapiens	gigaxonin
255	GARS	H. sapiens	glycyl-tRNA synthetase
256	GBA	H. sapiens	glucosidase, beta, acid
257	GBF1	H. sapiens	golgi brefeldin A resistant guanine nucleotide exchange factor 1
258	GET4	H. sapiens	golgi to ER traffic protein 4 homolog (S. cerevisiae)
259	GFPT1	H. sapiens	glutamine--fructose-6-phosphate transaminase 1
260	GFPT2	H. sapiens	glutamine-fructose-6-phosphate transaminase 2
261	GNB1	H. sapiens	guanine nucleotide binding protein (G protein), beta polypeptide 1
262	GNB1	M. musculus	guanine nucleotide binding protein (G protein), beta 1
263	GNB2	H. sapiens	guanine nucleotide binding protein (G protein), beta polypeptide 2
264	GNB5	H. sapiens	guanine nucleotide binding protein (G protein), beta 5
265	GPN1	H. sapiens	GPN-loop GTPase 1
266	GRB2	H. sapiens	growth factor receptor-bound protein 2
267	GRWD1	H. sapiens	glutamate-rich WD repeat containing 1
268	GSK3B	H. sapiens	glycogen synthase kinase 3 beta
269	GSPT1	H. sapiens	G1 to S phase transition 1
270	HCFC2	H. sapiens	host cell factor C2
271	HDAC3	H. sapiens	histone deacetylase 3
272	HDAC5	H. sapiens	histone deacetylase 5
273	HDAC6	H. sapiens	histone deacetylase 6
274	HDLBP	H. sapiens	high density lipoprotein binding protein
275	HECTD1	H. sapiens	HECT domain containing E3 ubiquitin protein ligase 1
276	HEXIM1	H. sapiens	hexamethylene bis-acetamide inducible 1
277	HEY1	H. sapiens	hes-related family bHLH transcription factor with YRPW motif 1
278	HHV8GK18_GP82	HHV-8	ORF72
279	HIF1AN	H. sapiens	hypoxia inducible factor 1, alpha subunit inhibitor
280	HIV2GP3	HIV-2	vpx protein
281	HIV2GP4	HIV-2	vpr protein
282	HMGN5	H. sapiens	high mobility group nucleosome binding domain 5
283	HSD17B10	H. sapiens	hydroxysteroid (17-beta) dehydrogenase 10
284	HSPA1A	H. sapiens	heat shock 70kDa protein 1A
285	HSPA5	H. sapiens	heat shock 70kDa protein 5 (glucose-regulated protein, 78kDa)
286	HSPA8	H. sapiens	heat shock 70kDa protein 8
287	HSPA9	H. sapiens	heat shock 70kDa protein 9 (mortalin)
288	HSPD1	H. sapiens	heat shock 60kDa protein 1 (chaperonin)
289	HTT	M. musculus	huntingtin
290	HUWE1	H. sapiens	HECT, UBA and WWE domain containing 1, E3 ubiquitin protein ligase
291	IARS	H. sapiens	isoleucyl-tRNA synthetase
292	IDH3A	H. sapiens	isocitrate dehydrogenase 3 (NAD+) alpha
293	IFI16	H. sapiens	interferon, gamma-inducible protein 16
294	IGF2BP3	H. sapiens	insulin-like growth factor 2 mRNA binding protein 3
295	IHH	H. sapiens	indian hedgehog
296	IKBKE	H. sapiens	inhibitor of kappa light polypeptide gene enhancer in B-cells, kinase epsilon
297	IMPDH2	H. sapiens	IMP (inosine 5'-monophosphate) dehydrogenase 2
298	IPO5	H. sapiens	importin 5
299	IRAK1	H. sapiens	interleukin-1 receptor-associated kinase 1
300	IRF7	H. sapiens	interferon regulatory factor 7
301	ISG15	H. sapiens	ISG15 ubiquitin-like modifier
302	ITFG1	H. sapiens	integrin alpha FG-GAP repeat containing 1
303	ITGA4	H. sapiens	integrin, alpha 4 (antigen CD49D, alpha 4 subunit of VLA-4 receptor)
304	ITPK1	H. sapiens	inositol-tetrakisphosphate 1-kinase
305	JMJD4	H. sapiens	jumonji domain containing 4
306	JMJD7	H. sapiens	jumonji domain containing 7
307	KCTD9	H. sapiens	potassium channel tetramerization domain containing 9
308	KDM1A	H. sapiens	lysine (K)-specific demethylase 1A
309	KIAA1429	H. sapiens	KIAA1429
310	KIF14	H. sapiens	kinesin family member 14
311	KIF21A	H. sapiens	kinesin family member 21A
312	KIF5B	H. sapiens	kinesin family member 5B
313	KLC1	H. sapiens	kinesin light chain 1
314	KLHL26	H. sapiens	kelch-like family member 26
315	KLHL36	H. sapiens	kelch-like family member 36
316	KPNA4	H. sapiens	karyopherin alpha 4 (importin alpha 3)
317	KSR1	M. musculus	kinase suppressor of ras 1
318	L3MBTL2	H. sapiens	l(3)mbt-like 2 (Drosophila)
319	LARP7	H. sapiens	La ribonucleoprotein domain family, member 7
320	LCK	H. sapiens	LCK proto-oncogene, Src family tyrosine kinase
321	LFNG	H. sapiens	LFNG O-fucosylpeptide 3-beta-N-acetylglucosaminyltransferase
322	LGALS3BP	H. sapiens	lectin, galactoside-binding, soluble, 3 binding protein
323	LGALS9	H. sapiens	lectin, galactoside-binding, soluble, 9
324	LOXL2	H. sapiens	lysyl oxidase-like 2
325	LOXL4	H. sapiens	lysyl oxidase-like 4
326	LRRC10	H. sapiens	leucine rich repeat containing 10
327	LRRK1	H. sapiens	leucine-rich repeat kinase 1
328	LRRK2	H. sapiens	leucine-rich repeat kinase 2
329	MAGEA3	H. sapiens	melanoma antigen family A, 3
330	MAP1B	H. sapiens	microtubule-associated protein 1B
331	MAP2K5	H. sapiens	mitogen-activated protein kinase kinase 5
332	MAP3K3	H. sapiens	mitogen-activated protein kinase kinase kinase 3
333	MAP4	H. sapiens	microtubule-associated protein 4
334	MAP4K1	H. sapiens	mitogen-activated protein kinase kinase kinase kinase 1
335	MAPK13	M. musculus	mitogen-activated protein kinase 13
336	MAPK4	H. sapiens	mitogen-activated protein kinase 4
337	MAPK6	H. sapiens	mitogen-activated protein kinase 6
338	MAPK8	H. sapiens	mitogen-activated protein kinase 8
339	MARS	H. sapiens	methionyl-tRNA synthetase
340	MAT2A	H. sapiens	methionine adenosyltransferase II, alpha
341	MCM2	H. sapiens	minichromosome maintenance complex component 2
342	MCMBP	H. sapiens	minichromosome maintenance complex binding protein
343	MESDC2	H. sapiens	mesoderm development candidate 2
344	METAP2	H. sapiens	methionyl aminopeptidase 2
345	METTL14	H. sapiens	methyltransferase like 14
346	METTL18	H. sapiens	methyltransferase like 18
347	METTL20	H. sapiens	methyltransferase like 20
348	METTL21B	H. sapiens	methyltransferase like 21B
349	METTL3	H. sapiens	methyltransferase like 3
350	METTL6	H. sapiens	methyltransferase like 6
351	MGAT4B	H. sapiens	mannosyl (alpha-1,3-)-glycoprotein beta-1,4-N-acetylglucosaminyltransferase, isozyme B
352	MLST8	H. sapiens	MTOR associated protein, LST8 homolog (S. cerevisiae)
353	MMACHC	H. sapiens	methylmalonic aciduria (cobalamin deficiency) cblC type, with homocystinuria
354	MOB4	H. sapiens	MOB family member 4, phocein
355	MPPED1	H. sapiens	metallophosphoesterase domain containing 1
356	NAA40	H. sapiens	N(alpha)-acetyltransferase 40, NatD catalytic subunit
357	NDN	H. sapiens	necdin, melanoma antigen (MAGE) family member
358	NEDD1	M. musculus	neural precursor cell expressed, developmentally down-regulated gene 1
359	NELFB	H. sapiens	negative elongation factor complex member B
360	NEU4	H. sapiens	sialidase 4
361	NGB	H. sapiens	neuroglobin
362	NIPSNAP1	H. sapiens	nipsnap homolog 1 (C. elegans)
363	NME1	H. sapiens	NME/NM23 nucleoside diphosphate kinase 1
364	NOS2	H. sapiens	nitric oxide synthase 2, inducible
365	NOTCH1	H. sapiens	notch 1
366	NR2C2	H. sapiens	nuclear receptor subfamily 2, group C, member 2
367	NSMAF	H. sapiens	neutral sphingomyelinase (N-SMase) activation associated factor
368	NSP1	SARS-CoV-2	leader protein; Non-structural protein 1
369	NSP13	SARS-CoV-2	Helicase; Non-structural protein 13
370	NSP14	SARS-CoV-2	Guanine-N7 methyltransferase; Non-structural protein 14; 3-to-5 exonuclease
371	NSP15	SARS-CoV-2	Uridylate-specific endoribonuclease; Non-structural protein 15; endoRNAse
372	NSUN5P2	H. sapiens	NOP2/Sun domain family, member 5 pseudogene 2
373	NTRK1	H. sapiens	neurotrophic tyrosine kinase, receptor, type 1
374	NUDC	H. sapiens	nudC nuclear distribution protein
375	NXF5	H. sapiens	nuclear RNA export factor 5
376	OASL	H. sapiens	2'-5'-oligoadenylate synthetase-like
377	OBSL1	H. sapiens	obscurin-like 1
378	OGT	H. sapiens	O-linked N-acetylglucosamine (GlcNAc) transferase
379	ORF57	HHV-8	post-transcriptional regulator
380	ORF9C	SARS-CoV-2	ORF9c protein
381	OTUB1	H. sapiens	OTU deubiquitinase, ubiquitin aldehyde binding 1
382	PABPC1	H. sapiens	poly(A) binding protein, cytoplasmic 1
383	PADI4	H. sapiens	peptidyl arginine deiminase, type IV
384	PAGE4	H. sapiens	P antigen family, member 4 (prostate associated)
385	PAN2	H. sapiens	PAN2 poly(A) specific ribonuclease subunit
386	PARK7	H. sapiens	parkinson protein 7
387	PCBP1	H. sapiens	poly(rC) binding protein 1
388	PCDH7	H. sapiens	protocadherin 7
389	PCGF3	H. sapiens	polycomb group ring finger 3
390	PCGF5	H. sapiens	polycomb group ring finger 5
391	PCGF6	H. sapiens	polycomb group ring finger 6
392	PDCD5	H. sapiens	programmed cell death 5
393	PDCL	H. sapiens	phosducin-like
394	PDHA1	H. sapiens	pyruvate dehydrogenase (lipoamide) alpha 1
395	PDK1	H. sapiens	pyruvate dehydrogenase kinase, isozyme 1
396	PDK4	H. sapiens	pyruvate dehydrogenase kinase, isozyme 4
397	PELI3	H. sapiens	pellino E3 ubiquitin protein ligase family member 3
398	PER2	H. sapiens	period circadian clock 2
399	PEX14	H. sapiens	peroxisomal biogenesis factor 14
400	PFDN1	H. sapiens	prefoldin subunit 1
401	PFDN2	M. musculus	prefoldin 2
402	PFDN4	H. sapiens	prefoldin subunit 4
403	PGAM4	H. sapiens	phosphoglycerate mutase family member 4
404	PHB	H. sapiens	prohibitin
405	PHF1	H. sapiens	PHD finger protein 1
406	PHLPP1	H. sapiens	PH domain and leucine rich repeat protein phosphatase 1
407	PI4K2B	H. sapiens	phosphatidylinositol 4-kinase type 2 beta
408	PIH1D1	H. sapiens	PIH1 domain containing 1
409	PIK3R4	H. sapiens	phosphoinositide-3-kinase, regulatory subunit 4
410	PINK1	H. sapiens	PTEN induced putative kinase 1
411	PKDCC	H. sapiens	protein kinase domain containing, cytoplasmic
412	PLA2G15	H. sapiens	phospholipase A2, group XV
413	PLAC8L1	H. sapiens	PLAC8-like 1
414	PLBD1	H. sapiens	phospholipase B domain containing 1
415	PLEKHA4	H. sapiens	pleckstrin homology domain containing, family A (phosphoinositide binding specific) member 4
416	PLOD2	H. sapiens	procollagen-lysine, 2-oxoglutarate 5-dioxygenase 2
417	PLS3	H. sapiens	plastin 3
418	PML	H. sapiens	promyelocytic leukemia
419	POLD1	H. sapiens	polymerase (DNA directed), delta 1, catalytic subunit
420	POLR2C	H. sapiens	polymerase (RNA) II (DNA directed) polypeptide C, 33kDa
421	PPARG	H. sapiens	peroxisome proliferator-activated receptor gamma
422	PPM1M	H. sapiens	protein phosphatase, Mg2+/Mn2+ dependent, 1M
423	PPP2CA	M. musculus	protein phosphatase 2 (formerly 2A), catalytic subunit, alpha isoform
424	PPP2R2A	H. sapiens	protein phosphatase 2, regulatory subunit B, alpha
425	PPP2R2B	H. sapiens	protein phosphatase 2, regulatory subunit B, beta
426	PPP2R2D	H. sapiens	protein phosphatase 2, regulatory subunit B, delta
427	PPP2R4	H. sapiens	protein phosphatase 2A activator, regulatory subunit 4
428	PPP4C	M. musculus	protein phosphatase 4, catalytic subunit
429	PPP6C	H. sapiens	protein phosphatase 6, catalytic subunit
430	PPP6C	M. musculus	protein phosphatase 6, catalytic subunit
431	PPT1	H. sapiens	palmitoyl-protein thioesterase 1
432	PRC1	H. sapiens	protein regulator of cytokinesis 1
433	PRDX2	H. sapiens	peroxiredoxin 2
434	PRKACG	H. sapiens	protein kinase, cAMP-dependent, catalytic, gamma
435	PRKAG3	H. sapiens	protein kinase, AMP-activated, gamma 3 non-catalytic subunit
436	PRKAR1A	H. sapiens	protein kinase, cAMP-dependent, regulatory, type I, alpha
437	PRMT1	H. sapiens	protein arginine methyltransferase 1
438	PRNP	H. sapiens	prion protein
439	PRPF19	H. sapiens	pre-mRNA processing factor 19
440	PRPF4	H. sapiens	pre-mRNA processing factor 4
441	PRPF8	H. sapiens	pre-mRNA processing factor 8
442	PSMA3	H. sapiens	proteasome (prosome, macropain) subunit, alpha type, 3
443	PSMA4	H. sapiens	proteasome (prosome, macropain) subunit, alpha type, 4
444	PSMA6	H. sapiens	proteasome (prosome, macropain) subunit, alpha type, 6
445	PSMB6	H. sapiens	proteasome (prosome, macropain) subunit, beta type, 6
446	PSMB8	H. sapiens	proteasome (prosome, macropain) subunit, beta type, 8
447	PSMD10	H. sapiens	proteasome (prosome, macropain) 26S subunit, non-ATPase, 10
448	PSMD13	H. sapiens	proteasome (prosome, macropain) 26S subunit, non-ATPase, 13
449	PSMD6	H. sapiens	proteasome (prosome, macropain) 26S subunit, non-ATPase, 6
450	PSME1	H. sapiens	proteasome (prosome, macropain) activator subunit 1 (PA28 alpha)
451	PTEN	H. sapiens	phosphatase and tensin homolog
452	PTPN1	H. sapiens	protein tyrosine phosphatase, non-receptor type 1
453	PTPN11	H. sapiens	protein tyrosine phosphatase, non-receptor type 11
454	PTPRR	H. sapiens	protein tyrosine phosphatase, receptor type, R
455	PXDNL	H. sapiens	peroxidasin-like
456	QARS	H. sapiens	glutaminyl-tRNA synthetase
457	RAB6C	H. sapiens	RAB6C, member RAS oncogene family
458	RAD21	H. sapiens	RAD21 homolog (S. pombe)
459	RAD50	H. sapiens	RAD50 homolog (S. cerevisiae)
460	RAP2C	H. sapiens	RAP2C, member of RAS oncogene family
461	RAPSN	H. sapiens	receptor-associated protein of the synapse
462	RARS	H. sapiens	arginyl-tRNA synthetase
463	RBM39	H. sapiens	RNA binding motif protein 39
464	RBX1	H. sapiens	ring-box 1, E3 ubiquitin protein ligase
465	RC3H2	H. sapiens	ring finger and CCCH-type domains 2
466	RCOR1	H. sapiens	REST corepressor 1
467	RDX	H. sapiens	radixin
468	RECQL4	H. sapiens	RecQ protein-like 4
469	RFWD2	H. sapiens	ring finger and WD repeat domain 2, E3 ubiquitin protein ligase
470	RFWD3	H. sapiens	ring finger and WD repeat domain 3
471	RICTOR	H. sapiens	RPTOR independent companion of MTOR, complex 2
472	RIMKLA	H. sapiens	ribosomal modification protein rimK-like family member A
473	RIN3	H. sapiens	Ras and Rab interactor 3
474	RIOK1	H. sapiens	RIO kinase 1
475	RIPK4	H. sapiens	receptor-interacting serine-threonine kinase 4
476	RNF123	H. sapiens	ring finger protein 123
477	RNF183	M. musculus	ring finger protein 183
478	RNF31	H. sapiens	ring finger protein 31
479	RPN1	H. sapiens	ribophorin I
480	RPS6KB2	H. sapiens	ribosomal protein S6 kinase, 70kDa, polypeptide 2
481	RPTOR	H. sapiens	regulatory associated protein of MTOR, complex 1
482	RRM1	H. sapiens	ribonucleotide reductase M1
483	S100A2	H. sapiens	S100 calcium binding protein A2
484	SAMM50	M. musculus	sorting and assembly machinery component 50 homolog (S. cerevisiae)
485	SAR1B	H. sapiens	secretion associated, Ras related GTPase 1B
486	SARS2	H. sapiens	seryl-tRNA synthetase 2, mitochondrial
487	SCEL	H. sapiens	sciellin
488	SDHA	H. sapiens	succinate dehydrogenase complex, subunit A, flavoprotein (Fp)
489	SEC31B	H. sapiens	SEC31 homolog B (S. cerevisiae)
490	SEC62	H. sapiens	SEC62 homolog (S. cerevisiae)
491	SENP2	H. sapiens	SUMO1/sentrin/SMT3 specific peptidase 2
492	45181	H. sapiens	septin 12
493	SESN2	M. musculus	sestrin 2
494	SGK2	H. sapiens	serum/glucocorticoid regulated kinase 2
495	SIK3	H. sapiens	SIK family kinase 3
496	SIRT6	H. sapiens	sirtuin 6
497	SLC25A1	H. sapiens	solute carrier family 25 (mitochondrial carrier; citrate transporter), member 1
498	SLFN11	H. sapiens	schlafen family member 11
499	SMURF1	H. sapiens	SMAD specific E3 ubiquitin protein ligase 1
500	SNAI1	H. sapiens	snail family zinc finger 1
501	SND1	M. musculus	staphylococcal nuclease and tudor domain containing 1
502	SNW1	H. sapiens	SNW domain containing 1
503	SOCS1	H. sapiens	suppressor of cytokine signaling 1
504	SOD1	H. sapiens	superoxide dismutase 1, soluble
505	SOX2	H. sapiens	SRY (sex determining region Y)-box 2
506	SPDYC	H. sapiens	speedy/RINGO cell cycle regulator family member C
507	SPRTN	H. sapiens	SprT-like N-terminal domain
508	SRSF3	H. sapiens	serine/arginine-rich splicing factor 3
509	SSB	H. sapiens	Sjogren syndrome antigen B (autoantigen La)
510	STIP1	H. sapiens	stress-induced phosphoprotein 1
511	STK24	H. sapiens	serine/threonine kinase 24
512	STK32A	H. sapiens	serine/threonine kinase 32A
513	STOM	H. sapiens	stomatin
514	STRADB	H. sapiens	STE20-related kinase adaptor beta
515	STRN3	M. musculus	striatin, calmodulin binding protein 3
516	SUMF2	H. sapiens	sulfatase modifying factor 2
517	SUV39H1	H. sapiens	suppressor of variegation 3-9 homolog 1 (Drosophila)
518	SUV39H2	H. sapiens	suppressor of variegation 3-9 homolog 2 (Drosophila)
519	TAF1C	H. sapiens	TATA box binding protein (TBP)-associated factor, RNA polymerase I, C, 110kDa
520	TAX1BP1	H. sapiens	Tax1 (human T-cell leukemia virus type I) binding protein 1
521	TBL1X	H. sapiens	transducin (beta)-like 1X-linked
522	TCEB1	H. sapiens	transcription elongation factor B (SIII), polypeptide 1 (15kDa, elongin C)
523	TEX101	H. sapiens	testis expressed 101
524	TFDP1	H. sapiens	transcription factor Dp-1
525	TGFB1	H. sapiens	transforming growth factor, beta 1
526	THOC3	H. sapiens	THO complex 3
527	TIPARP	H. sapiens	TCDD-inducible poly(ADP-ribose) polymerase
528	TMEM41B	H. sapiens	transmembrane protein 41B
529	TMPO	H. sapiens	thymopoietin
530	TNIP2	H. sapiens	TNFAIP3 interacting protein 2
531	TNK2	H. sapiens	tyrosine kinase, non-receptor, 2
532	TNXB	H. sapiens	tenascin XB
533	TP63	H. sapiens	tumor protein p63
534	TRAF3IP3	H. sapiens	TRAF3 interacting protein 3
535	TRIB3	H. sapiens	tribbles pseudokinase 3
536	TRIM67	H. sapiens	tripartite motif containing 67
537	TRIM68	H. sapiens	tripartite motif containing 68
538	TRMT61A	H. sapiens	tRNA methyltransferase 61A
539	TSR1	H. sapiens	TSR1, 20S rRNA accumulation, homolog (S. cerevisiae)
540	TSSC1	H. sapiens	tumor suppressing subtransferable candidate 1
541	TSSK3	H. sapiens	testis-specific serine kinase 3
542	TTLL9	H. sapiens	tubulin tyrosine ligase-like family, member 9
543	TUBA1C	H. sapiens	tubulin, alpha 1c
544	TUBA3A	M. musculus	tubulin, alpha 3A
545	TUBB1	H. sapiens	tubulin, beta 1 class VI
546	TUBB2A	H. sapiens	tubulin, beta 2A class IIa
547	TUBB3	H. sapiens	tubulin, beta 3 class III
548	TUBB4B	H. sapiens	tubulin, beta 4B class IVb
549	TUBB6	H. sapiens	tubulin, beta 6 class V
550	TUBB7P	H. sapiens	tubulin, beta 7, pseudogene
551	TUBE1	M. musculus	epsilon-tubulin 1
552	TUBG1	M. musculus	tubulin, gamma 1
553	TUBG2	H. sapiens	tubulin, gamma 2
554	TXNDC9	H. sapiens	thioredoxin domain containing 9
555	TYK2	H. sapiens	tyrosine kinase 2
556	U2AF2	H. sapiens	U2 small nuclear RNA auxiliary factor 2
557	UBA5	H. sapiens	ubiquitin-like modifier activating enzyme 5
558	UBASH3B	H. sapiens	ubiquitin associated and SH3 domain containing B
559	UBC	H. sapiens	ubiquitin C
560	UBE2M	H. sapiens	ubiquitin-conjugating enzyme E2M
561	UBQLN2	H. sapiens	ubiquilin 2
562	UBXN6	H. sapiens	UBX domain protein 6
563	UFL1	H. sapiens	UFM1-specific ligase 1
564	ULK3	H. sapiens	unc-51 like kinase 3
565	UNK	H. sapiens	unkempt family zinc finger
566	UQCRC2	H. sapiens	ubiquinol-cytochrome c reductase core protein II
567	US3	HHV-1	tegument protein; phosphorylates nuclear egress lamina protein; mediates phosphorylation of HDAC1 and HDAC2 and other ... more
568	USP11	H. sapiens	ubiquitin specific peptidase 11
569	USP14	H. sapiens	ubiquitin specific peptidase 14 (tRNA-guanine transglycosylase)
570	UTP18	H. sapiens	UTP18 small subunit (SSU) processome component homolog (yeast)
571	VBP1	H. sapiens	von Hippel-Lindau binding protein 1
572	VCAM1	H. sapiens	vascular cell adhesion molecule 1
573	VDAC1	H. sapiens	voltage-dependent anion channel 1
574	WARS	H. sapiens	tryptophanyl-tRNA synthetase
575	WDR48	H. sapiens	WD repeat domain 48
576	WDR48	M. musculus	WD repeat domain 48
577	WDR55	H. sapiens	WD repeat domain 55
578	WDR61	M. musculus	WD repeat domain 61
579	WDR61	H. sapiens	WD repeat domain 61
580	WDR74	H. sapiens	WD repeat domain 74
581	WDR76	H. sapiens	WD repeat domain 76
582	WDR77	H. sapiens	WD repeat domain 77
583	WDR86	H. sapiens	WD repeat domain 86
584	WDR90	H. sapiens	WD repeat domain 90
585	WDR92	H. sapiens	WD repeat domain 92
586	WDTC1	H. sapiens	WD and tetratricopeptide repeats 1
587	XRCC3	H. sapiens	X-ray repair complementing defective repair in Chinese hamster cells 3
588	XRCC6	H. sapiens	X-ray repair complementing defective repair in Chinese hamster cells 6
589	ZBTB2	H. sapiens	zinc finger and BTB domain containing 2
590	ZC3H18	H. sapiens	zinc finger CCCH-type containing 18
591	ZNF598	H. sapiens	zinc finger protein 598
592	ZRANB1	H. sapiens	zinc finger, RAN-binding domain containing 1
593	ATG10	H. sapiens	autophagy related 10
594	CCT8	H. sapiens	chaperonin containing TCP1, subunit 8 (theta)
595	KRAS	H. sapiens	Kirsten rat sarcoma viral oncogene homolog
596	RPL35	H. sapiens	ribosomal protein L35

## Sheet: Sheet1
CCT2	H. sapiens	chaperonin containing TCP1, subunit 2 (beta)
CCT3	H. sapiens	chaperonin containing TCP1, subunit 3 (gamma)
CCT5	H. sapiens	chaperonin containing TCP1, subunit 5 (epsilon)
CCT6A	H. sapiens	chaperonin containing TCP1, subunit 6A (zeta 1)
CCT7	H. sapiens	chaperonin containing TCP1, subunit 7 (eta)
TCP1	H. sapiens	t-complex 1
CCT4	H. sapiens	chaperonin containing TCP1, subunit 4 (delta)
HDAC1	H. sapiens	histone deacetylase 1
PPP2R2C	H. sapiens	protein phosphatase 2, regulatory subunit B, gamma
FBXW4	H. sapiens	F-box and WD repeat domain containing 4
ILK	H. sapiens	integrin-linked kinase
PPP2CA	H. sapiens	protein phosphatase 2, catalytic subunit, alpha isozyme
PPP2CB	H. sapiens	protein phosphatase 2, catalytic subunit, beta isozyme
CDC20	H. sapiens	cell division cycle 20
CDK5	H. sapiens	cyclin-dependent kinase 5
DCAF7	H. sapiens	DDB1 and CUL4 associated factor 7
NSP12	SARS-CoV-2	RNA-directed RNA polymerase; Non-structural protein 12
PARK2	H. sapiens	parkin RBR E3 ubiquitin protein ligase
PDCL3	H. sapiens	phosducin-like 3
POC1A	H. sapiens	POC1 centriolar protein A
PPP4C	H. sapiens	protein phosphatase 4, catalytic subunit
RAF1	H. sapiens	Raf-1 proto-oncogene, serine/threonine kinase
STRN	H. sapiens	striatin, calmodulin binding protein
STRN3	H. sapiens	striatin, calmodulin binding protein 3
TRIM28	H. sapiens	tripartite motif containing 28
TUBB	H. sapiens	tubulin, beta class I
TUBG1	H. sapiens	tubulin, gamma 1
ACE2	H. sapiens	angiotensin I converting enzyme 2
ACTB	H. sapiens	actin, beta
ACTBL2	H. sapiens	actin, beta-like 2
ACTR2	H. sapiens	ARP2 actin-related protein 2 homolog (yeast)
ASXL1	H. sapiens	additional sex combs like transcriptional regulator 1
BUB3	H. sapiens	BUB3 mitotic checkpoint protein
CAPZB	H. sapiens	capping protein (actin filament) muscle Z-line, beta
CCNF	H. sapiens	cyclin F
CDK9	H. sapiens	cyclin-dependent kinase 9
CUL3	H. sapiens	cullin 3
DAZ2	H. sapiens	deleted in azoospermia 2
DYNC1I2	H. sapiens	dynein, cytoplasmic 1, intermediate chain 2
ERCC8	H. sapiens	excision repair cross-complementation group 8
IGBP1	H. sapiens	immunoglobulin (CD79A) binding protein 1
JAK3	H. sapiens	Janus kinase 3
KARS	H. sapiens	lysyl-tRNA synthetase
KDM4B	H. sapiens	lysine (K)-specific demethylase 4B
KLHDC8A	H. sapiens	kelch domain containing 8A
KLHL33	H. sapiens	kelch-like family member 33
LARS	H. sapiens	leucyl-tRNA synthetase
MEPCE	H. sapiens	methylphosphate capping enzyme
MSTO1	H. sapiens	misato 1, mitochondrial distribution and morphology regulator
MYC	H. sapiens	v-myc avian myelocytomatosis viral oncogene homolog
MYH7B	H. sapiens	myosin, heavy chain 7B, cardiac muscle, beta
NEDD1	H. sapiens	neural precursor cell expressed, developmentally down-regulated 1
NUP43	H. sapiens	nucleoporin 43kDa
PDK3	H. sapiens	pyruvate dehydrogenase kinase, isozyme 3
PEX7	H. sapiens	peroxisomal biogenesis factor 7
PFDN2	H. sapiens	prefoldin subunit 2
PFDN5	H. sapiens	prefoldin subunit 5
PPP1CB	H. sapiens	protein phosphatase 1, catalytic subunit, beta isozyme
PSMC2	H. sapiens	proteasome (prosome, macropain) 26S subunit, ATPase, 2
PSMD14	H. sapiens	proteasome (prosome, macropain) 26S subunit, non-ATPase, 14
PTK6	H. sapiens	protein tyrosine kinase 6
RUFY1	H. sapiens	RUN and FYVE domain containing 1
STAU1	H. sapiens	staufen double-stranded RNA binding protein 1
TFCP2	H. sapiens	transcription factor CP2
TLE2	H. sapiens	transducin-like enhancer of split 2
TP53	H. sapiens	tumor protein p53
TSSK6	H. sapiens	testis-specific serine kinase 6
TUBA1A	H. sapiens	tubulin, alpha 1a
TUBA1B	H. sapiens	tubulin, alpha 1b
TUBA4A	H. sapiens	tubulin, alpha 4a
VCP	H. sapiens	valosin containing protein
VHL	H. sapiens	von Hippel-Lindau tumor suppressor, E3 ubiquitin protein ligase
WDR5	H. sapiens	WD repeat domain 5
WDR83	H. sapiens	WD repeat domain 83
WRAP53	H. sapiens	WD repeat containing, antisense to TP53
YAP1	H. sapiens	Yes-associated protein 1
AAR2	H. sapiens	AAR2 splicing factor homolog (S. cerevisiae)
ABHD17A	H. sapiens	abhydrolase domain containing 17A
ACLY	H. sapiens	ATP citrate lyase
ACTB	M. musculus	actin, beta
ACTC1	H. sapiens	actin, alpha, cardiac muscle 1
ACTG1	H. sapiens	actin, gamma 1
ACTL6A	H. sapiens	actin-like 6A
ACTR1A	H. sapiens	ARP1 actin-related protein 1 homolog A, centractin alpha (yeast)
ACTR1B	H. sapiens	ARP1 actin-related protein 1 homolog B, centractin beta (yeast)
ACTR1B	M. musculus	ARP1 actin-related protein 1B, centractin beta
ACTR3	H. sapiens	ARP3 actin-related protein 3 homolog (yeast)
ACTR3B	H. sapiens	ARP3 actin-related protein 3 homolog B (yeast)
ACTRT1	H. sapiens	actin-related protein T1
ACTRT2	H. sapiens	actin-related protein T2
ADSS	H. sapiens	adenylosuccinate synthase
AGBL4	H. sapiens	ATP/GTP binding protein-like 4
AGR2	H. sapiens	anterior gradient 2
AHCY	H. sapiens	adenosylhomocysteinase
AHSA1	H. sapiens	AHA1, activator of heat shock 90kDa protein ATPase homolog 1 (yeast)
AIFM1	H. sapiens	apoptosis-inducing factor, mitochondrion-associated, 1
AIMP1	H. sapiens	aminoacyl tRNA synthetase complex-interacting multifunctional protein 1
AIMP2	H. sapiens	aminoacyl tRNA synthetase complex-interacting multifunctional protein 2
AKT1	H. sapiens	v-akt murine thymoma viral oncogene homolog 1
ALKBH3	H. sapiens	alkB, alkylation repair homolog 3 (E. coli)
AMBRA1	H. sapiens	autophagy/beclin-1 regulator 1
ANKRD55	H. sapiens	ankyrin repeat domain 55
ANLN	H. sapiens	anillin, actin binding protein
APC2	D. melanogaster	Adenomatous polyposis coli tumor suppressor homolog 2
APOBEC3B	H. sapiens	apolipoprotein B mRNA editing enzyme, catalytic polypeptide-like 3B
APP	H. sapiens	amyloid beta (A4) precursor protein
ARAF	H. sapiens	A-Raf proto-oncogene, serine/threonine kinase
ARFRP1	H. sapiens	ADP-ribosylation factor related protein 1
ARHGAP24	H. sapiens	Rho GTPase activating protein 24
ARL11	H. sapiens	ADP-ribosylation factor-like 11
ARL14	H. sapiens	ADP-ribosylation factor-like 14
ARL16	H. sapiens	ADP-ribosylation factor-like 16
ARL4C	H. sapiens	ADP-ribosylation factor-like 4C
ARL5A	H. sapiens	ADP-ribosylation factor-like 5A
ARL5B	H. sapiens	ADP-ribosylation factor-like 5B
ARL6	H. sapiens	ADP-ribosylation factor-like 6
ARMC6	H. sapiens	armadillo repeat containing 6
ASB13	H. sapiens	ankyrin repeat and SOCS box containing 13
ASXL2	H. sapiens	additional sex combs like transcriptional regulator 2
ASXL3	H. sapiens	additional sex combs like transcriptional regulator 3
ATG16L1	H. sapiens	autophagy related 16-like 1 (S. cerevisiae)
ATP1A1	H. sapiens	ATPase, Na+/K+ transporting, alpha 1 polypeptide
ATP6V1B1	H. sapiens	ATPase, H+ transporting, lysosomal 56/58kDa, V1 subunit B1
ATP6V1B2	H. sapiens	ATPase, H+ transporting, lysosomal 56/58kDa, V1 subunit B2
ATXN3	H. sapiens	ataxin 3
AURKB	H. sapiens	aurora kinase B
B4GALT2	H. sapiens	UDP-Gal:betaGlcNAc beta 1,4- galactosyltransferase, polypeptide 2
B9D1	H. sapiens	B9 protein domain 1
BAG1	H. sapiens	BCL2-associated athanogene
BAG5	H. sapiens	BCL2-associated athanogene 5
BAP1	H. sapiens	BRCA1 associated protein-1 (ubiquitin carboxy-terminal hydrolase)
BIRC3	H. sapiens	baculoviral IAP repeat containing 3
BLK	H. sapiens	BLK proto-oncogene, Src family tyrosine kinase
BMI1	H. sapiens	BMI1 proto-oncogene, polycomb ring finger
BMX	H. sapiens	BMX non-receptor tyrosine kinase
BRCA1	H. sapiens	breast cancer 1, early onset
BRD4	H. sapiens	bromodomain containing 4
BRD7	H. sapiens	bromodomain containing 7
BTRC	H. sapiens	beta-transducin repeat containing E3 ubiquitin protein ligase
BYSL	H. sapiens	bystin-like
C11ORF54	H. sapiens	chromosome 11 open reading frame 54
C16ORF72	H. sapiens	chromosome 16 open reading frame 72
C17ORF96	H. sapiens	chromosome 17 open reading frame 96
C1ORF127	H. sapiens	chromosome 1 open reading frame 127
C20ORF195	H. sapiens	chromosome 20 open reading frame 195
C4ORF26	H. sapiens	chromosome 4 open reading frame 26
CAD	H. sapiens	carbamoyl-phosphate synthetase 2, aspartate transcarbamylase, and dihydroorotase
CAMKMT	H. sapiens	calmodulin-lysine N-methyltransferase
CAPZA1	H. sapiens	capping protein (actin filament) muscle Z-line, alpha 1
CARM1	H. sapiens	coactivator-associated arginine methyltransferase 1
CBL	H. sapiens	Cbl proto-oncogene, E3 ubiquitin protein ligase
CCDC8	H. sapiens	coiled-coil domain containing 8
CCND1	H. sapiens	cyclin D1
CCT2	M. musculus	chaperonin containing Tcp1, subunit 2 (beta)
CCT3	M. musculus	chaperonin containing Tcp1, subunit 3 (gamma)
CCT4	M. musculus	chaperonin containing Tcp1, subunit 4 (delta)
CCT6B	H. sapiens	chaperonin containing TCP1, subunit 6B (zeta 2)
CCT7	M. musculus	chaperonin containing Tcp1, subunit 7 (eta)
CDC20	M. musculus	cell division cycle 20
CDC34	H. sapiens	cell division cycle 34
CDC5L	H. sapiens	cell division cycle 5-like
CDC73	H. sapiens	cell division cycle 73
CDH1	H. sapiens	cadherin 1, type 1, E-cadherin (epithelial)
CDK1	M. musculus	cyclin-dependent kinase 1
CDK18	H. sapiens	cyclin-dependent kinase 18
CDK2	H. sapiens	cyclin-dependent kinase 2
CELA1	H. sapiens	chymotrypsin-like elastase family, member 1
CELA2B	H. sapiens	chymotrypsin-like elastase family, member 2B
CERCAM	H. sapiens	cerebral endothelial cell adhesion molecule
CFAP52	H. sapiens	cilia and flagella associated protein 52
CFTR	H. sapiens	cystic fibrosis transmembrane conductance regulator (ATP-binding cassette sub-family C, member 7)
CIAO1	H. sapiens	cytosolic iron-sulfur assembly component 1
CIC	H. sapiens	capicua transcriptional repressor
CIT	H. sapiens	citron rho-interacting serine/threonine kinase
COLGALT1	H. sapiens	collagen beta(1-O)galactosyltransferase 1
COPE	H. sapiens	coatomer protein complex, subunit epsilon
COPS5	H. sapiens	COP9 signalosome subunit 5
CPZ	H. sapiens	carboxypeptidase Z
CRBN	H. sapiens	cereblon
CRY1	H. sapiens	cryptochrome circadian clock 1
CRY2	H. sapiens	cryptochrome circadian clock 2
CSDE1	H. sapiens	cold shock domain containing E1, RNA-binding
CSNK2A1	H. sapiens	casein kinase 2, alpha 1 polypeptide
CTNNA1	H. sapiens	catenin (cadherin-associated protein), alpha 1, 102kDa
CTTNBP2	H. sapiens	cortactin binding protein 2
CUL1	H. sapiens	cullin 1
CUL2	H. sapiens	cullin 2
CUL7	H. sapiens	cullin 7
CYLD	H. sapiens	cylindromatosis (turban tumor syndrome)
DCAF12L2	H. sapiens	DDB1 and CUL4 associated factor 12-like 2
DCAF15	H. sapiens	DDB1 and CUL4 associated factor 15
DCAF4	H. sapiens	DDB1 and CUL4 associated factor 4
DCAF4L1	H. sapiens	DDB1 and CUL4 associated factor 4-like 1
DCAF4L2	H. sapiens	DDB1 and CUL4 associated factor 4-like 2
DCAF5	H. sapiens	DDB1 and CUL4 associated factor 5
DCAF8	H. sapiens	DDB1 and CUL4 associated factor 8
DDB2	H. sapiens	damage-specific DNA binding protein 2, 48kDa
DDI2	H. sapiens	DNA-damage inducible 1 homolog 2 (S. cerevisiae)
DDRGK1	H. sapiens	DDRGK domain containing 1
DDX39B	H. sapiens	DEAD (Asp-Glu-Ala-Asp) box polypeptide 39B
DDX5	H. sapiens	DEAD (Asp-Glu-Ala-Asp) box helicase 5
DDX58	H. sapiens	DEAD (Asp-Glu-Ala-Asp) box polypeptide 58
DLD	H. sapiens	dihydrolipoamide dehydrogenase
DNAI2	H. sapiens	dynein, axonemal, intermediate chain 2
DNAJB11	H. sapiens	DnaJ (Hsp40) homolog, subfamily B, member 11
DNM1L	H. sapiens	dynamin 1-like
DPYSL2	H. sapiens	dihydropyrimidinase-like 2
DTL	M. musculus	denticleless homolog (Drosophila)
DUSP19	H. sapiens	dual specificity phosphatase 19
DUSP21	H. sapiens	dual specificity phosphatase 21
DUSP6	H. sapiens	dual specificity phosphatase 6
DUX4	H. sapiens	double homeobox 4
DYNC1I1	H. sapiens	dynein, cytoplasmic 1, intermediate chain 1
EFTUD2	H. sapiens	elongation factor Tu GTP binding domain containing 2
EGLN3	H. sapiens	egl-9 family hypoxia-inducible factor 3
EHD2	H. sapiens	EH-domain containing 2
EIF3I	M. musculus	eukaryotic translation initiation factor 3, subunit I
EIF4B	H. sapiens	eukaryotic translation initiation factor 4B
EIF6	H. sapiens	eukaryotic translation initiation factor 6
EPRS	H. sapiens	glutamyl-prolyl-tRNA synthetase
ESR1	H. sapiens	estrogen receptor 1
ESR2	H. sapiens	estrogen receptor 2 (ER beta)
FAF1	H. sapiens	Fas (TNFRSF6) associated factor 1
FAM188B	H. sapiens	family with sequence similarity 188, member B
FAM83F	H. sapiens	family with sequence similarity 83, member F
FAM86B2	H. sapiens	family with sequence similarity 86, member B2
FASN	H. sapiens	fatty acid synthase
FAXC	H. sapiens	failed axon connections homolog (Drosophila)
FBXO25	H. sapiens	F-box protein 25
FBXO42	H. sapiens	F-box protein 42
FBXO43	H. sapiens	F-box protein 43
FBXO45	H. sapiens	F-box protein 45
FBXO6	H. sapiens	F-box protein 6
FBXW11	H. sapiens	F-box and WD repeat domain containing 11
FBXW5	H. sapiens	F-box and WD repeat domain containing 5
FBXW9	H. sapiens	F-box and WD repeat domain containing 9
FGD5	H. sapiens	FYVE, RhoGEF and PH domain containing 5
FGFR1OP2	H. sapiens	FGFR1 oncogene partner 2
FGR	H. sapiens	FGR proto-oncogene, Src family tyrosine kinase
FLCN	H. sapiens	folliculin
FLNA	H. sapiens	filamin A, alpha
FLNB	H. sapiens	filamin B, beta
FLNC	H. sapiens	filamin C, gamma
FN1	H. sapiens	fibronectin 1
FNDC3A	H. sapiens	fibronectin type III domain containing 3A
FOLH1B	H. sapiens	folate hydrolase 1B
FOLR1	H. sapiens	folate receptor 1 (adult)
FOXO1	H. sapiens	forkhead box O1
FUK	H. sapiens	fucokinase
FUS	H. sapiens	FUS RNA binding protein
FYN	H. sapiens	FYN proto-oncogene, Src family tyrosine kinase
FZR1	H. sapiens	fizzy/cell division cycle 20 related 1 (Drosophila)
GAG	HIV-1	Pr55(Gag)
GAN	H. sapiens	gigaxonin
GARS	H. sapiens	glycyl-tRNA synthetase
GBA	H. sapiens	glucosidase, beta, acid
GBF1	H. sapiens	golgi brefeldin A resistant guanine nucleotide exchange factor 1
GET4	H. sapiens	golgi to ER traffic protein 4 homolog (S. cerevisiae)
GFPT1	H. sapiens	glutamine--fructose-6-phosphate transaminase 1
GFPT2	H. sapiens	glutamine-fructose-6-phosphate transaminase 2
GNB1	H. sapiens	guanine nucleotide binding protein (G protein), beta polypeptide 1
GNB1	M. musculus	guanine nucleotide binding protein (G protein), beta 1
GNB2	H. sapiens	guanine nucleotide binding protein (G protein), beta polypeptide 2
GNB5	H. sapiens	guanine nucleotide binding protein (G protein), beta 5
GPN1	H. sapiens	GPN-loop GTPase 1
GRB2	H. sapiens	growth factor receptor-bound protein 2
GRWD1	H. sapiens	glutamate-rich WD repeat containing 1
GSK3B	H. sapiens	glycogen synthase kinase 3 beta
GSPT1	H. sapiens	G1 to S phase transition 1
HCFC2	H. sapiens	host cell factor C2
HDAC3	H. sapiens	histone deacetylase 3
HDAC5	H. sapiens	histone deacetylase 5
HDAC6	H. sapiens	histone deacetylase 6
HDLBP	H. sapiens	high density lipoprotein binding protein
HECTD1	H. sapiens	HECT domain containing E3 ubiquitin protein ligase 1
HEXIM1	H. sapiens	hexamethylene bis-acetamide inducible 1
HEY1	H. sapiens	hes-related family bHLH transcription factor with YRPW motif 1
HHV8GK18_GP82	HHV-8	ORF72
HIF1AN	H. sapiens	hypoxia inducible factor 1, alpha subunit inhibitor
HIV2GP3	HIV-2	vpx protein
HIV2GP4	HIV-2	vpr protein
HMGN5	H. sapiens	high mobility group nucleosome binding domain 5
HSD17B10	H. sapiens	hydroxysteroid (17-beta) dehydrogenase 10
HSPA1A	H. sapiens	heat shock 70kDa protein 1A
HSPA5	H. sapiens	heat shock 70kDa protein 5 (glucose-regulated protein, 78kDa)
HSPA8	H. sapiens	heat shock 70kDa protein 8
HSPA9	H. sapiens	heat shock 70kDa protein 9 (mortalin)
HSPD1	H. sapiens	heat shock 60kDa protein 1 (chaperonin)
HTT	M. musculus	huntingtin
HUWE1	H. sapiens	HECT, UBA and WWE domain containing 1, E3 ubiquitin protein ligase
IARS	H. sapiens	isoleucyl-tRNA synthetase
IDH3A	H. sapiens	isocitrate dehydrogenase 3 (NAD+) alpha
IFI16	H. sapiens	interferon, gamma-inducible protein 16
IGF2BP3	H. sapiens	insulin-like growth factor 2 mRNA binding protein 3
IHH	H. sapiens	indian hedgehog
IKBKE	H. sapiens	inhibitor of kappa light polypeptide gene enhancer in B-cells, kinase epsilon
IMPDH2	H. sapiens	IMP (inosine 5'-monophosphate) dehydrogenase 2
IPO5	H. sapiens	importin 5
IRAK1	H. sapiens	interleukin-1 receptor-associated kinase 1
IRF7	H. sapiens	interferon regulatory factor 7
ISG15	H. sapiens	ISG15 ubiquitin-like modifier
ITFG1	H. sapiens	integrin alpha FG-GAP repeat containing 1
ITGA4	H. sapiens	integrin, alpha 4 (antigen CD49D, alpha 4 subunit of VLA-4 receptor)
ITPK1	H. sapiens	inositol-tetrakisphosphate 1-kinase
JMJD4	H. sapiens	jumonji domain containing 4
JMJD7	H. sapiens	jumonji domain containing 7
KCTD9	H. sapiens	potassium channel tetramerization domain containing 9
KDM1A	H. sapiens	lysine (K)-specific demethylase 1A
KIAA1429	H. sapiens	KIAA1429
KIF14	H. sapiens	kinesin family member 14
KIF21A	H. sapiens	kinesin family member 21A
KIF5B	H. sapiens	kinesin family member 5B
KLC1	H. sapiens	kinesin light chain 1
KLHL26	H. sapiens	kelch-like family member 26
KLHL36	H. sapiens	kelch-like family member 36
KPNA4	H. sapiens	karyopherin alpha 4 (importin alpha 3)
KSR1	M. musculus	kinase suppressor of ras 1
L3MBTL2	H. sapiens	l(3)mbt-like 2 (Drosophila)
LARP7	H. sapiens	La ribonucleoprotein domain family, member 7
LCK	H. sapiens	LCK proto-oncogene, Src family tyrosine kinase
LFNG	H. sapiens	LFNG O-fucosylpeptide 3-beta-N-acetylglucosaminyltransferase
LGALS3BP	H. sapiens	lectin, galactoside-binding, soluble, 3 binding protein
LGALS9	H. sapiens	lectin, galactoside-binding, soluble, 9
LOXL2	H. sapiens	lysyl oxidase-like 2
LOXL4	H. sapiens	lysyl oxidase-like 4
LRRC10	H. sapiens	leucine rich repeat containing 10
LRRK1	H. sapiens	leucine-rich repeat kinase 1
LRRK2	H. sapiens	leucine-rich repeat kinase 2
MAGEA3	H. sapiens	melanoma antigen family A, 3
MAP1B	H. sapiens	microtubule-associated protein 1B
MAP2K5	H. sapiens	mitogen-activated protein kinase kinase 5
MAP3K3	H. sapiens	mitogen-activated protein kinase kinase kinase 3
MAP4	H. sapiens	microtubule-associated protein 4
MAP4K1	H. sapiens	mitogen-activated protein kinase kinase kinase kinase 1
MAPK13	M. musculus	mitogen-activated protein kinase 13
MAPK4	H. sapiens	mitogen-activated protein kinase 4
MAPK6	H. sapiens	mitogen-activated protein kinase 6
MAPK8	H. sapiens	mitogen-activated protein kinase 8
MARS	H. sapiens	methionyl-tRNA synthetase
MAT2A	H. sapiens	methionine adenosyltransferase II, alpha
MCM2	H. sapiens	minichromosome maintenance complex component 2
MCMBP	H. sapiens	minichromosome maintenance complex binding protein
MESDC2	H. sapiens	mesoderm development candidate 2
METAP2	H. sapiens	methionyl aminopeptidase 2
METTL14	H. sapiens	methyltransferase like 14
METTL18	H. sapiens	methyltransferase like 18
METTL20	H. sapiens	methyltransferase like 20
METTL21B	H. sapiens	methyltransferase like 21B
METTL3	H. sapiens	methyltransferase like 3
METTL6	H. sapiens	methyltransferase like 6
MGAT4B	H. sapiens	mannosyl (alpha-1,3-)-glycoprotein beta-1,4-N-acetylglucosaminyltransferase, isozyme B
MLST8	H. sapiens	MTOR associated protein, LST8 homolog (S. cerevisiae)
MMACHC	H. sapiens	methylmalonic aciduria (cobalamin deficiency) cblC type, with homocystinuria
MOB4	H. sapiens	MOB family member 4, phocein
MPPED1	H. sapiens	metallophosphoesterase domain containing 1
NAA40	H. sapiens	N(alpha)-acetyltransferase 40, NatD catalytic subunit
NDN	H. sapiens	necdin, melanoma antigen (MAGE) family member
NEDD1	M. musculus	neural precursor cell expressed, developmentally down-regulated gene 1
NELFB	H. sapiens	negative elongation factor complex member B
NEU4	H. sapiens	sialidase 4
NGB	H. sapiens	neuroglobin
NIPSNAP1	H. sapiens	nipsnap homolog 1 (C. elegans)
NME1	H. sapiens	NME/NM23 nucleoside diphosphate kinase 1
NOS2	H. sapiens	nitric oxide synthase 2, inducible
NOTCH1	H. sapiens	notch 1
NR2C2	H. sapiens	nuclear receptor subfamily 2, group C, member 2
NSMAF	H. sapiens	neutral sphingomyelinase (N-SMase) activation associated factor
NSP1	SARS-CoV-2	leader protein; Non-structural protein 1
NSP13	SARS-CoV-2	Helicase; Non-structural protein 13
NSP14	SARS-CoV-2	Guanine-N7 methyltransferase; Non-structural protein 14; 3-to-5 exonuclease
NSP15	SARS-CoV-2	Uridylate-specific endoribonuclease; Non-structural protein 15; endoRNAse
NSUN5P2	H. sapiens	NOP2/Sun domain family, member 5 pseudogene 2
NTRK1	H. sapiens	neurotrophic tyrosine kinase, receptor, type 1
NUDC	H. sapiens	nudC nuclear distribution protein
NXF5	H. sapiens	nuclear RNA export factor 5
OASL	H. sapiens	2'-5'-oligoadenylate synthetase-like
OBSL1	H. sapiens	obscurin-like 1
OGT	H. sapiens	O-linked N-acetylglucosamine (GlcNAc) transferase
ORF57	HHV-8	post-transcriptional regulator
ORF9C	SARS-CoV-2	ORF9c protein
OTUB1	H. sapiens	OTU deubiquitinase, ubiquitin aldehyde binding 1
PABPC1	H. sapiens	poly(A) binding protein, cytoplasmic 1
PADI4	H. sapiens	peptidyl arginine deiminase, type IV
PAGE4	H. sapiens	P antigen family, member 4 (prostate associated)
PAN2	H. sapiens	PAN2 poly(A) specific ribonuclease subunit
PARK7	H. sapiens	parkinson protein 7
PCBP1	H. sapiens	poly(rC) binding protein 1
PCDH7	H. sapiens	protocadherin 7
PCGF3	H. sapiens	polycomb group ring finger 3
PCGF5	H. sapiens	polycomb group ring finger 5
PCGF6	H. sapiens	polycomb group ring finger 6
PDCD5	H. sapiens	programmed cell death 5
PDCL	H. sapiens	phosducin-like
PDHA1	H. sapiens	pyruvate dehydrogenase (lipoamide) alpha 1
PDK1	H. sapiens	pyruvate dehydrogenase kinase, isozyme 1
PDK4	H. sapiens	pyruvate dehydrogenase kinase, isozyme 4
PELI3	H. sapiens	pellino E3 ubiquitin protein ligase family member 3
PER2	H. sapiens	period circadian clock 2
PEX14	H. sapiens	peroxisomal biogenesis factor 14
PFDN1	H. sapiens	prefoldin subunit 1
PFDN2	M. musculus	prefoldin 2
PFDN4	H. sapiens	prefoldin subunit 4
PGAM4	H. sapiens	phosphoglycerate mutase family member 4
PHB	H. sapiens	prohibitin
PHF1	H. sapiens	PHD finger protein 1
PHLPP1	H. sapiens	PH domain and leucine rich repeat protein phosphatase 1
PI4K2B	H. sapiens	phosphatidylinositol 4-kinase type 2 beta
PIH1D1	H. sapiens	PIH1 domain containing 1
PIK3R4	H. sapiens	phosphoinositide-3-kinase, regulatory subunit 4
PINK1	H. sapiens	PTEN induced putative kinase 1
PKDCC	H. sapiens	protein kinase domain containing, cytoplasmic
PLA2G15	H. sapiens	phospholipase A2, group XV
PLAC8L1	H. sapiens	PLAC8-like 1
PLBD1	H. sapiens	phospholipase B domain containing 1
PLEKHA4	H. sapiens	pleckstrin homology domain containing, family A (phosphoinositide binding specific) member 4
PLOD2	H. sapiens	procollagen-lysine, 2-oxoglutarate 5-dioxygenase 2
PLS3	H. sapiens	plastin 3
PML	H. sapiens	promyelocytic leukemia
POLD1	H. sapiens	polymerase (DNA directed), delta 1, catalytic subunit
POLR2C	H. sapiens	polymerase (RNA) II (DNA directed) polypeptide C, 33kDa
PPARG	H. sapiens	peroxisome proliferator-activated receptor gamma
PPM1M	H. sapiens	protein phosphatase, Mg2+/Mn2+ dependent, 1M
PPP2CA	M. musculus	protein phosphatase 2 (formerly 2A), catalytic subunit, alpha isoform
PPP2R2A	H. sapiens	protein phosphatase 2, regulatory subunit B, alpha
PPP2R2B	H. sapiens	protein phosphatase 2, regulatory subunit B, beta
PPP2R2D	H. sapiens	protein phosphatase 2, regulatory subunit B, delta
PPP2R4	H. sapiens	protein phosphatase 2A activator, regulatory subunit 4
PPP4C	M. musculus	protein phosphatase 4, catalytic subunit
PPP6C	H. sapiens	protein phosphatase 6, catalytic subunit
PPP6C	M. musculus	protein phosphatase 6, catalytic subunit
PPT1	H. sapiens	palmitoyl-protein thioesterase 1
PRC1	H. sapiens	protein regulator of cytokinesis 1
PRDX2	H. sapiens	peroxiredoxin 2
PRKACG	H. sapiens	protein kinase, cAMP-dependent, catalytic, gamma
PRKAG3	H. sapiens	protein kinase, AMP-activated, gamma 3 non-catalytic subunit
PRKAR1A	H. sapiens	protein kinase, cAMP-dependent, regulatory, type I, alpha
PRMT1	H. sapiens	protein arginine methyltransferase 1
PRNP	H. sapiens	prion protein
PRPF19	H. sapiens	pre-mRNA processing factor 19
PRPF4	H. sapiens	pre-mRNA processing factor 4
PRPF8	H. sapiens	pre-mRNA processing factor 8
PSMA3	H. sapiens	proteasome (prosome, macropain) subunit, alpha type, 3
PSMA4	H. sapiens	proteasome (prosome, macropain) subunit, alpha type, 4
PSMA6	H. sapiens	proteasome (prosome, macropain) subunit, alpha type, 6
PSMB6	H. sapiens	proteasome (prosome, macropain) subunit, beta type, 6
PSMB8	H. sapiens	proteasome (prosome, macropain) subunit, beta type, 8
PSMD10	H. sapiens	proteasome (prosome, macropain) 26S subunit, non-ATPase, 10
PSMD13	H. sapiens	proteasome (prosome, macropain) 26S subunit, non-ATPase, 13
PSMD6	H. sapiens	proteasome (prosome, macropain) 26S subunit, non-ATPase, 6
PSME1	H. sapiens	proteasome (prosome, macropain) activator subunit 1 (PA28 alpha)
PTEN	H. sapiens	phosphatase and tensin homolog
PTPN1	H. sapiens	protein tyrosine phosphatase, non-receptor type 1
PTPN11	H. sapiens	protein tyrosine phosphatase, non-receptor type 11
PTPRR	H. sapiens	protein tyrosine phosphatase, receptor type, R
PXDNL	H. sapiens	peroxidasin-like
QARS	H. sapiens	glutaminyl-tRNA synthetase
RAB6C	H. sapiens	RAB6C, member RAS oncogene family
RAD21	H. sapiens	RAD21 homolog (S. pombe)
RAD50	H. sapiens	RAD50 homolog (S. cerevisiae)
RAP2C	H. sapiens	RAP2C, member of RAS oncogene family
RAPSN	H. sapiens	receptor-associated protein of the synapse
RARS	H. sapiens	arginyl-tRNA synthetase
RBM39	H. sapiens	RNA binding motif protein 39
RBX1	H. sapiens	ring-box 1, E3 ubiquitin protein ligase
RC3H2	H. sapiens	ring finger and CCCH-type domains 2
RCOR1	H. sapiens	REST corepressor 1
RDX	H. sapiens	radixin
RECQL4	H. sapiens	RecQ protein-like 4
RFWD2	H. sapiens	ring finger and WD repeat domain 2, E3 ubiquitin protein ligase
RFWD3	H. sapiens	ring finger and WD repeat domain 3
RICTOR	H. sapiens	RPTOR independent companion of MTOR, complex 2
RIMKLA	H. sapiens	ribosomal modification protein rimK-like family member A
RIN3	H. sapiens	Ras and Rab interactor 3
RIOK1	H. sapiens	RIO kinase 1
RIPK4	H. sapiens	receptor-interacting serine-threonine kinase 4
RNF123	H. sapiens	ring finger protein 123
RNF183	M. musculus	ring finger protein 183
RNF31	H. sapiens	ring finger protein 31
RPN1	H. sapiens	ribophorin I
RPS6KB2	H. sapiens	ribosomal protein S6 kinase, 70kDa, polypeptide 2
RPTOR	H. sapiens	regulatory associated protein of MTOR, complex 1
RRM1	H. sapiens	ribonucleotide reductase M1
S100A2	H. sapiens	S100 calcium binding protein A2
SAMM50	M. musculus	sorting and assembly machinery component 50 homolog (S. cerevisiae)
SAR1B	H. sapiens	secretion associated, Ras related GTPase 1B
SARS2	H. sapiens	seryl-tRNA synthetase 2, mitochondrial
SCEL	H. sapiens	sciellin
SDHA	H. sapiens	succinate dehydrogenase complex, subunit A, flavoprotein (Fp)
SEC31B	H. sapiens	SEC31 homolog B (S. cerevisiae)
SEC62	H. sapiens	SEC62 homolog (S. cerevisiae)
SENP2	H. sapiens	SUMO1/sentrin/SMT3 specific peptidase 2
2023-09-12	H. sapiens	septin 12
SESN2	M. musculus	sestrin 2
SGK2	H. sapiens	serum/glucocorticoid regulated kinase 2
SIK3	H. sapiens	SIK family kinase 3
SIRT6	H. sapiens	sirtuin 6
SLC25A1	H. sapiens	solute carrier family 25 (mitochondrial carrier; citrate transporter), member 1
SLFN11	H. sapiens	schlafen family member 11
SMURF1	H. sapiens	SMAD specific E3 ubiquitin protein ligase 1
SNAI1	H. sapiens	snail family zinc finger 1
SND1	M. musculus	staphylococcal nuclease and tudor domain containing 1
SNW1	H. sapiens	SNW domain containing 1
SOCS1	H. sapiens	suppressor of cytokine signaling 1
SOD1	H. sapiens	superoxide dismutase 1, soluble
SOX2	H. sapiens	SRY (sex determining region Y)-box 2
SPDYC	H. sapiens	speedy/RINGO cell cycle regulator family member C
SPRTN	H. sapiens	SprT-like N-terminal domain
SRSF3	H. sapiens	serine/arginine-rich splicing factor 3
SSB	H. sapiens	Sjogren syndrome antigen B (autoantigen La)
STIP1	H. sapiens	stress-induced phosphoprotein 1
STK24	H. sapiens	serine/threonine kinase 24
STK32A	H. sapiens	serine/threonine kinase 32A
STOM	H. sapiens	stomatin
STRADB	H. sapiens	STE20-related kinase adaptor beta
STRN3	M. musculus	striatin, calmodulin binding protein 3
SUMF2	H. sapiens	sulfatase modifying factor 2
SUV39H1	H. sapiens	suppressor of variegation 3-9 homolog 1 (Drosophila)
SUV39H2	H. sapiens	suppressor of variegation 3-9 homolog 2 (Drosophila)
TAF1C	H. sapiens	TATA box binding protein (TBP)-associated factor, RNA polymerase I, C, 110kDa
TAX1BP1	H. sapiens	Tax1 (human T-cell leukemia virus type I) binding protein 1
TBL1X	H. sapiens	transducin (beta)-like 1X-linked
TCEB1	H. sapiens	transcription elongation factor B (SIII), polypeptide 1 (15kDa, elongin C)
TEX101	H. sapiens	testis expressed 101
TFDP1	H. sapiens	transcription factor Dp-1
TGFB1	H. sapiens	transforming growth factor, beta 1
THOC3	H. sapiens	THO complex 3
TIPARP	H. sapiens	TCDD-inducible poly(ADP-ribose) polymerase
TMEM41B	H. sapiens	transmembrane protein 41B
TMPO	H. sapiens	thymopoietin
TNIP2	H. sapiens	TNFAIP3 interacting protein 2
TNK2	H. sapiens	tyrosine kinase, non-receptor, 2
TNXB	H. sapiens	tenascin XB
TP63	H. sapiens	tumor protein p63
TRAF3IP3	H. sapiens	TRAF3 interacting protein 3
TRIB3	H. sapiens	tribbles pseudokinase 3
TRIM67	H. sapiens	tripartite motif containing 67
TRIM68	H. sapiens	tripartite motif containing 68
TRMT61A	H. sapiens	tRNA methyltransferase 61A
TSR1	H. sapiens	TSR1, 20S rRNA accumulation, homolog (S. cerevisiae)
TSSC1	H. sapiens	tumor suppressing subtransferable candidate 1
TSSK3	H. sapiens	testis-specific serine kinase 3
TTLL9	H. sapiens	tubulin tyrosine ligase-like family, member 9
TUBA1C	H. sapiens	tubulin, alpha 1c
TUBA3A	M. musculus	tubulin, alpha 3A
TUBB1	H. sapiens	tubulin, beta 1 class VI
TUBB2A	H. sapiens	tubulin, beta 2A class IIa
TUBB3	H. sapiens	tubulin, beta 3 class III
TUBB4B	H. sapiens	tubulin, beta 4B class IVb
TUBB6	H. sapiens	tubulin, beta 6 class V
TUBB7P	H. sapiens	tubulin, beta 7, pseudogene
TUBE1	M. musculus	epsilon-tubulin 1
TUBG1	M. musculus	tubulin, gamma 1
TUBG2	H. sapiens	tubulin, gamma 2
TXNDC9	H. sapiens	thioredoxin domain containing 9
TYK2	H. sapiens	tyrosine kinase 2
U2AF2	H. sapiens	U2 small nuclear RNA auxiliary factor 2
UBA5	H. sapiens	ubiquitin-like modifier activating enzyme 5
UBASH3B	H. sapiens	ubiquitin associated and SH3 domain containing B
UBC	H. sapiens	ubiquitin C
UBE2M	H. sapiens	ubiquitin-conjugating enzyme E2M
UBQLN2	H. sapiens	ubiquilin 2
UBXN6	H. sapiens	UBX domain protein 6
UFL1	H. sapiens	UFM1-specific ligase 1
ULK3	H. sapiens	unc-51 like kinase 3
UNK	H. sapiens	unkempt family zinc finger
UQCRC2	H. sapiens	ubiquinol-cytochrome c reductase core protein II
US3	HHV-1	tegument protein; phosphorylates nuclear egress lamina protein; mediates phosphorylation of HDAC1 and HDAC2 and other ... more
USP11	H. sapiens	ubiquitin specific peptidase 11
USP14	H. sapiens	ubiquitin specific peptidase 14 (tRNA-guanine transglycosylase)
UTP18	H. sapiens	UTP18 small subunit (SSU) processome component homolog (yeast)
VBP1	H. sapiens	von Hippel-Lindau binding protein 1
VCAM1	H. sapiens	vascular cell adhesion molecule 1
VDAC1	H. sapiens	voltage-dependent anion channel 1
WARS	H. sapiens	tryptophanyl-tRNA synthetase
WDR48	H. sapiens	WD repeat domain 48
WDR48	M. musculus	WD repeat domain 48
WDR55	H. sapiens	WD repeat domain 55
WDR61	M. musculus	WD repeat domain 61
WDR61	H. sapiens	WD repeat domain 61
WDR74	H. sapiens	WD repeat domain 74
WDR76	H. sapiens	WD repeat domain 76
WDR77	H. sapiens	WD repeat domain 77
WDR86	H. sapiens	WD repeat domain 86
WDR90	H. sapiens	WD repeat domain 90
WDR92	H. sapiens	WD repeat domain 92
WDTC1	H. sapiens	WD and tetratricopeptide repeats 1
XRCC3	H. sapiens	X-ray repair complementing defective repair in Chinese hamster cells 3
XRCC6	H. sapiens	X-ray repair complementing defective repair in Chinese hamster cells 6
ZBTB2	H. sapiens	zinc finger and BTB domain containing 2
ZC3H18	H. sapiens	zinc finger CCCH-type containing 18
ZNF598	H. sapiens	zinc finger protein 598
ZRANB1	H. sapiens	zinc finger, RAN-binding domain containing 1
ATG10	H. sapiens	autophagy related 10
CCT8	H. sapiens	chaperonin containing TCP1, subunit 8 (theta)
KRAS	H. sapiens	Kirsten rat sarcoma viral oncogene homolog
RPL35	H. sapiens	ribosomal protein L35
